# Supplementary material for: Whole-Genome Analysis of Starmerella bacillaris CC-PT4 against MRSA, a Non-Saccharomyces Yeast Isolated from Grape
Source: J Fungi (Basel). 2022 Nov 28;8(12):1255. doi: 10.3390/jof8121255 (PMC9784136; doi:10.3390/jof8121255)
Supplement: Supplementary file 1 [file jof-08-01255-s001.zip]

Archive with 2 entries (2 files):
- supplementary Table S1-8.pdf
- supplementary Table S9.xls
