# Supplementary material for: Whole-Genome Analysis of Starmerella bacillaris CC-PT4 against MRSA, a Non-Saccharomyces Yeast Isolated from Grape
Source: J Fungi (Basel). 2022 Nov 28;8(12):1255. doi: 10.3390/jof8121255 (PMC9784136; doi:10.3390/jof8121255)
Supplement: Supplementary file 1 [file jof-08-01255-s001.zip › supplementary Table S9.xls]

## Sheet: Sp
Table S9. List of carbohydrate-active enzyme genes in secreted proteins.
Gene	Family	Evalue	Covered_fraction	Class	Class_definition
scaffold1.t1123	GH72	3.2e-138	0.987179	GH	Glycoside Hydrolases	beta-1,3-glucanosyltransglycosylase (EC 2.4.1.-)
scaffold1.t1455	GH72	4.4e-127	0.980769	GH	Glycoside Hydrolases	beta-1,3-glucanosyltransglycosylase (EC 2.4.1.-)
scaffold1.t1545	GH125	9e-144	0.995025	GH	Glycoside Hydrolases	exo-alpha-1,6-mannosidase (EC 3.2.1.-)
scaffold1.t1602	GH18	1.7e-25	0.942568	GH	Glycoside Hydrolases	chitinase (EC 3.2.1.14); endo-beta-N-acetylglucosaminidase (EC 3.2.1.96); xylanase inhibitor; concanavalin B; narbonin
scaffold1.t652	GH72	2.3e-120	0.983974	GH	Glycoside Hydrolases	beta-1,3-glucanosyltransglycosylase (EC 2.4.1.-)
scaffold1.t791	GH63	2.7e-29	0.352632	GH	Glycoside Hydrolases	processing alpha-glucosidase (EC 3.2.1.106); alpha-1,3-glucosidase (EC 3.2.1.84); alpha-glucosidase (EC 3.2.1.20)
scaffold1.t883	GH81	4.3e-201	0.971061	GH	Glycoside Hydrolases	endo-beta-1,3-glucanase (EC 3.2.1.39)
scaffold1.t901	GT24	3.3e-114	0.995968	GT	Glycosyl Transferases	UDP-Glc: glycoprotein alpha-glucosyltransferase (EC 2.4.1.-).
scaffold2.t1251	GH132	7.1e-116	0.980198	GH	Glycoside Hydrolases
scaffold2.t1291	GH16	1.3e-14	0.634921	GH	Glycoside Hydrolases	xyloglucan:xyloglucosyltransferase (EC 2.4.1.207); keratan-sulfate endo-1,4-beta-galactosidase (EC 3.2.1.103); endo-1,3-beta-glucanase (EC 3.2.1.39); endo-1,3(4)-beta-glucanase (EC 3.2.1.6); licheninase (EC 3.2.1.73); beta-agarase (EC 3.2.1.81); kappa;-carrageenase (EC 3.2.1.83); xyloglucanase (EC 3.2.1.151)
scaffold2.t307	GH18	1.4e-35	0.912162	GH	Glycoside Hydrolases	chitinase (EC 3.2.1.14); endo-beta-N-acetylglucosaminidase (EC 3.2.1.96); xylanase inhibitor; concanavalin B; narbonin
scaffold2.t502	GH16	6.3e-24	0.862434	GH	Glycoside Hydrolases	xyloglucan:xyloglucosyltransferase (EC 2.4.1.207); keratan-sulfate endo-1,4-beta-galactosidase (EC 3.2.1.103); endo-1,3-beta-glucanase (EC 3.2.1.39); endo-1,3(4)-beta-glucanase (EC 3.2.1.6); licheninase (EC 3.2.1.73); beta-agarase (EC 3.2.1.81); kappa;-carrageenase (EC 3.2.1.83); xyloglucanase (EC 3.2.1.151)
scaffold2.t576	GH31	3e-137	0.995316	GH	Glycoside Hydrolases	alpha-glucosidase (EC 3.2.1.20); alpha-1,3-glucosidase (EC 3.2.1.84); sucrase-isomaltase (EC 3.2.1.48) (EC 3.2.1.10); alpha-xylosidase (EC 3.2.1.-); alpha-glucan lyase (EC 4.2.2.13); isomaltosyltransferase (EC 2.4.1.-).
scaffold2.t739	GH16	3.3e-23	0.798942	GH	Glycoside Hydrolases	xyloglucan:xyloglucosyltransferase (EC 2.4.1.207); keratan-sulfate endo-1,4-beta-galactosidase (EC 3.2.1.103); endo-1,3-beta-glucanase (EC 3.2.1.39); endo-1,3(4)-beta-glucanase (EC 3.2.1.6); licheninase (EC 3.2.1.73); beta-agarase (EC 3.2.1.81); kappa;-carrageenase (EC 3.2.1.83); xyloglucanase (EC 3.2.1.151)
scaffold3.t136	GH17	2.9e-20	0.958199	GH	Glycoside Hydrolases	glucan endo-1,3-beta-glucosidase (EC 3.2.1.39); glucan 1,3-beta-glucosidase (EC 3.2.1.58); licheninase (EC 3.2.1.73); beta-1,3-glucanosyltransglycosylase (EC 2.4.1.-).
scaffold3.t272	GT32	8.7e-23	0.944444	GT	Glycosyl Transferases	alpha-1,6-mannosyltransferase (EC 2.4.1.-); alpha-1,4-N-acetylglucosaminyltransferase (EC 2.4.1.-); alpha-1,4-N-acetylgalactosaminyltransferase (EC 2.4.1.-);
scaffold3.t330	GH16	1.4e-22	0.825397	GH	Glycoside Hydrolases	xyloglucan:xyloglucosyltransferase (EC 2.4.1.207); keratan-sulfate endo-1,4-beta-galactosidase (EC 3.2.1.103); endo-1,3-beta-glucanase (EC 3.2.1.39); endo-1,3(4)-beta-glucanase (EC 3.2.1.6); licheninase (EC 3.2.1.73); beta-agarase (EC 3.2.1.81); kappa;-carrageenase (EC 3.2.1.83); xyloglucanase (EC 3.2.1.151)
